# Supplementary material for: Ozone Treatment Inhibited the Blue Mold Development and Maintained the Main Active Ingredient Content in Radix astragali Infected by Penicillium polonicum Through Activating Reactive Oxygen Species Metabolism
Source: J Fungi (Basel). 2025 May 23;11(6):402. doi: 10.3390/jof11060402 (PMC12194469; doi:10.3390/jof11060402)
Supplement: Supplementary file 1 [file jof-11-00402-s001.zip]

Archive with 1 entries (1 files):
- jof-3580100-supplementary.pdf
